# Supplementary material for: An Injectable Chitosan-Based Self-Healable Hydrogel System as an Antibacterial Wound Dressing
Source: Materials (Basel). 2021 Oct 11;14(20):5956. doi: 10.3390/ma14205956 (PMC8539725; doi:10.3390/ma14205956)
Supplement: Supplementary file 1 [file materials-14-05956-s001.zip]

Archive with 1 entries (1 files):
- materials-1385469-supplementary.pdf
